# Supplementary material for: SPIN-AI: A Deep Learning Model That Identifies Spatially Predictive Genes
Source: Biomolecules. 2023 May 27;13(6):895. doi: 10.3390/biom13060895 (PMC10296445; doi:10.3390/biom13060895)
Supplement: Supplementary file 1 [file biomolecules-13-00895-s001.zip]

Archive with 57 entries (54 files):
- Supplementary_Data_Figures/
- Supplementary_Data_Figures/.DS_Store
- __MACOSX/Supplementary_Data_Figures/._.DS_Store
- Supplementary_Data_Figures/Supplementary Data/
- __MACOSX/Supplementary_Data_Figures/._Supplementary Data
- Supplementary_Data_Figures/Supplementary Figures JPG/
- __MACOSX/Supplementary_Data_Figures/._Supplementary Figures JPG
- Supplementary_Data_Figures/Supplementary Data/Supplementary_Table_1.xlsx
- __MACOSX/Supplementary_Data_Figures/Supplementary Data/._Supplementary_Table_1.xlsx
- Supplementary_Data_Figures/Supplementary Data/p9_markers.xlsx
- __MACOSX/Supplementary_Data_Figures/Supplementary Data/._p9_markers.xlsx
- Supplementary_Data_Figures/Supplementary Data/Supplementary_Table_6.xlsx
- __MACOSX/Supplementary_Data_Figures/Supplementary Data/._Supplementary_Table_6.xlsx
- Supplementary_Data_Figures/Supplementary Data/p2_markers.xlsx
- __MACOSX/Supplementary_Data_Figures/Supplementary Data/._p2_markers.xlsx
- Supplementary_Data_Figures/Supplementary Data/p5_markers.xlsx
- __MACOSX/Supplementary_Data_Figures/Supplementary Data/._p5_markers.xlsx
- Supplementary_Data_Figures/Supplementary Data/Supplementary_Table_5.xlsx
- __MACOSX/Supplementary_Data_Figures/Supplementary Data/._Supplementary_Table_5.xlsx
- Supplementary_Data_Figures/Supplementary Data/Supplementary_Table_4.xlsx
- __MACOSX/Supplementary_Data_Figures/Supplementary Data/._Supplementary_Table_4.xlsx
- Supplementary_Data_Figures/Supplementary Data/Supplementary_Table_3.xlsx
- __MACOSX/Supplementary_Data_Figures/Supplementary Data/._Supplementary_Table_3.xlsx
- Supplementary_Data_Figures/Supplementary Data/p10_markers.xlsx
- __MACOSX/Supplementary_Data_Figures/Supplementary Data/._p10_markers.xlsx
- Supplementary_Data_Figures/Supplementary Data/Supplementary_Table_2.xlsx
- __MACOSX/Supplementary_Data_Figures/Supplementary Data/._Supplementary_Table_2.xlsx
- Supplementary_Data_Figures/Supplementary Figures JPG/.DS_Store
- __MACOSX/Supplementary_Data_Figures/Supplementary Figures JPG/._.DS_Store
- Supplementary_Data_Figures/Supplementary Figures JPG/Supplementary_Figure_4a.jpg
- __MACOSX/Supplementary_Data_Figures/Supplementary Figures JPG/._Supplementary_Figure_4a.jpg
- Supplementary_Data_Figures/Supplementary Figures JPG/Supplementary_Figure_4b.jpg
- __MACOSX/Supplementary_Data_Figures/Supplementary Figures JPG/._Supplementary_Figure_4b.jpg
- Supplementary_Data_Figures/Supplementary Figures JPG/Supplementary_Figure_8.jpg
- __MACOSX/Supplementary_Data_Figures/Supplementary Figures JPG/._Supplementary_Figure_8.jpg
- Supplementary_Data_Figures/Supplementary Figures JPG/Supplementary_Figure_3a.jpg
- __MACOSX/Supplementary_Data_Figures/Supplementary Figures JPG/._Supplementary_Figure_3a.jpg
- Supplementary_Data_Figures/Supplementary Figures JPG/Supplementary_Figure_3b.jpg
- __MACOSX/Supplementary_Data_Figures/Supplementary Figures JPG/._Supplementary_Figure_3b.jpg
- Supplementary_Data_Figures/Supplementary Figures JPG/P2_Supplementary_Figure_7.jpg
- __MACOSX/Supplementary_Data_Figures/Supplementary Figures JPG/._P2_Supplementary_Figure_7.jpg
- Supplementary_Data_Figures/Supplementary Figures JPG/P5_Supplementary_Figure_7.jpg
- __MACOSX/Supplementary_Data_Figures/Supplementary Figures JPG/._P5_Supplementary_Figure_7.jpg
- Supplementary_Data_Figures/Supplementary Figures JPG/P9_Supplementary_Figure_7.jpg
- __MACOSX/Supplementary_Data_Figures/Supplementary Figures JPG/._P9_Supplementary_Figure_7.jpg
- Supplementary_Data_Figures/Supplementary Figures JPG/Supplementary_Figure_1.jpg
- __MACOSX/Supplementary_Data_Figures/Supplementary Figures JPG/._Supplementary_Figure_1.jpg
- Supplementary_Data_Figures/Supplementary Figures JPG/Supplementary_Figure_2.jpg
- __MACOSX/Supplementary_Data_Figures/Supplementary Figures JPG/._Supplementary_Figure_2.jpg
- Supplementary_Data_Figures/Supplementary Figures JPG/Supplementary_Figure_6.jpg
- __MACOSX/Supplementary_Data_Figures/Supplementary Figures JPG/._Supplementary_Figure_6.jpg
- Supplementary_Data_Figures/Supplementary Figures JPG/Supplementary_Figure_5.jpg
- __MACOSX/Supplementary_Data_Figures/Supplementary Figures JPG/._Supplementary_Figure_5.jpg
- Supplementary_Data_Figures/Supplementary Figures JPG/Supplementary Materials_Figure_and_Table_Legends.docx
- __MACOSX/Supplementary_Data_Figures/Supplementary Figures JPG/._Supplementary Materials_Figure_and_Table_Legends.docx
- Supplementary_Data_Figures/Supplementary Figures JPG/P10_Supplementary_Figure_7.jpg
- __MACOSX/Supplementary_Data_Figures/Supplementary Figures JPG/._P10_Supplementary_Figure_7.jpg
