# Supplementary material for: SPIN-AI: A Deep Learning Model That Identifies Spatially Predictive Genes
Source: Biomolecules. 2023 May 27;13(6):895. doi: 10.3390/biom13060895 (PMC10296445; doi:10.3390/biom13060895)
Supplement: Supplementary file 1 [file biomolecules-13-00895-s001.zip › Supplementary_Data_Figures/Supplementary Data/Supplementary_Table_1.xlsx]

## Sheet: Sheet1
Package	Usage	Source	For Cristina (delete/reformat this column after using)	Link
Seurat	Loading spatial transcriptomics, single-cell, and model attribution results. Clustering and marker identification.	Buttler, et al., 2018	29608179	https://satijalab.org/seurat/
STUtility	Loading spatial transcriptomics data and figure generation	Bergenstrahle, et al., 2020	32664861	https://github.com/jbergenstrahle/STUtility
clusterProfiler	GO enrichment analysis and figure generation	Wu et al., 2021	34557778	https://bioconductor.org/packages/release/bioc/html/clusterProfiler.html
ggplot2	General figure generation in R	Wickham, 2016	Wickham, H., ggplot2: Elegant Graphics for Data Analysis. Springer-Verlag New York, 2016. ISBN 978-3-319-24277-4, https://ggplot2.tidyverse.org.	https://cran.r-project.org/web/packages/ggplot2/index.html
data.table	Loading SPIN-AI results into R	Dowle, Srinivasan, 2023	Dowle, M., Srinivasan, A., data.table: Extension of 'data.frame'. 2023. https://r-datatable.com, https://Rdatatable.gitlab.io/data.table, https://github.com/Rdatatable/data.table.	https://cran.r-project.org/web/packages/data.table/index.html
SpatialDE	Computing spatially variable genes	Svensson, et al., 2018	29553579	https://github.com/Teichlab/SpatialDE
ComplexHeatmap	Generating heatmap figures	Gu, et al., 2016	27207943	https://bioconductor.org/packages/release/bioc/html/ComplexHeatmap.html
circlize	Generating colors in heatmap figures	Gu, et al., 2014	24930139	https://cran.r-project.org/web/packages/circlize/index.html
tibble	Loading SPIN-AI results into R	Muller, Wickham, 2023	Müller, K., Wickham, H., tibble: Simple Data Frames. 2023. https://tibble.tidyverse.org/, https://github.com/tidyverse/tibble.	https://cran.r-project.org/web/packages/tibble/index.html
openxlsx	Exporting results as excel tables	Schauberger, Walker, 2022	Schauberger, P., Walker, A., openxlsx: Read, Write and Edit xlsx Files. 2022. https://ycphs.github.io/openxlsx/index.html, https://github.com/ycphs/openxlsx.	https://cran.r-project.org/web/packages/openxlsx/index.html
VennDiagram	Generating venn diagram	Chen, Boutros, 2011	21269502	https://cran.r-project.org/web/packages/VennDiagram/index.html
numpy	Matrix calculations in SPIN-AI	Harris, et al., 2020	32939066	https://numpy.org/
pandas	Data loading and manipulation for SPIN-AI	McKinney, 2010	McKinney, W., Data structure for statistical computing in python. Proceedings of the 9th Python in Science Conference, 2010. 445.	https://pandas.pydata.org/
tensorflow	Building and running SPIN-AI neural network	Abadi et al., 2015	Abadi, M., et al., (Tensorflow): Large-Scale Machine Learning on Heterogeneous Systems. 2015. https://www.tensorflow.org/	https://www.tensorflow.org/
keras	Building and running SPIN-AI neural network	Chollet, et al., 2015	Chollet, F., et al., Keras. 2015. https://keras.io	https://keras.io/
deepexplain	Computing node contributions for SPIN-AI	Ancona,et al., 2018	Ancona, M., et al., Towards better understanding of gradient-based attribution methods for Deep Neural Networks. arXiv, 2018.	https://github.com/marcoancona/DeepExplain
seaborn	Generating predictive performance plots	Waskom, 2021	Waskom, M., seaborn: statistical data visualization. Journal of Open Source Software, 2021. 6(60): p. 3021.	https://seaborn.pydata.org/index.html
matplotlib	Generating predictive performance plots	Hunter, 2007	Hunter, J. D., Matplotlib: A 2D Graphics Environment. Computing in Science & Engineering, 2007. 9(3): p. 90-95.	https://matplotlib.org/stable/index.html
itertools	Help with hyperparameter tuning for SPIN-AI	Van Rossum, 2020	Van Rossum, G., The Python Library Reference, release 3.8.2. Python Software Foundation, 2020.	Standard python package
sys	Accepting commandline arguments for SPIN-AI	Van Rossum, 2020	Van Rossum, G., The Python Library Reference, release 3.8.2. Python Software Foundation, 2020.	Standard python package
os	Creating work directories for SPIN-AI	Van Rossum, 2020	Van Rossum, G., The Python Library Reference, release 3.8.2. Python Software Foundation, 2020.	Standard python package
gc	Memory management for SPIN-AI	Van Rossum, 2020	Van Rossum, G., The Python Library Reference, release 3.8.2. Python Software Foundation, 2020.	Standard python package
re	Assit with regular expressions for file management in SPIN-AI	Van Rossum, 2020	Van Rossum, G., The Python Library Reference, release 3.8.2. Python Software Foundation, 2020.	Standard python package
