# Supplementary material for: SPIN-AI: A Deep Learning Model That Identifies Spatially Predictive Genes
Source: Biomolecules. 2023 May 27;13(6):895. doi: 10.3390/biom13060895 (PMC10296445; doi:10.3390/biom13060895)
Supplement: Supplementary file 1 [file biomolecules-13-00895-s001.zip › Supplementary_Data_Figures/Supplementary Data/Supplementary_Table_6.xlsx]

## Sheet: Sheet 1
Cluster
