# Supplementary material for: SPIN-AI: A Deep Learning Model That Identifies Spatially Predictive Genes
Source: Biomolecules. 2023 May 27;13(6):895. doi: 10.3390/biom13060895 (PMC10296445; doi:10.3390/biom13060895)
Supplement: Supplementary file 1 [file biomolecules-13-00895-s001.zip › Supplementary_Data_Figures/Supplementary Data/Supplementary_Table_4.xlsx]

## Sheet: P2
	p_val	avg_log2FC	pct.1	pct.2	p_val_adj	cluster	gene
DCD	1.18766e-29	-5.38178	0.96	0.784	1.22756e-25	0	DCD
KRT6B	8.3958e-26	2.42422	1	1	8.6779e-22	0	KRT6B
CXCL14	2.85719e-24	0.656471	1	0.991	2.95319e-20	0	CXCL14
KRT2	9.1221e-21	-5.3935	0.933	0.685	9.4286e-17	0	KRT2
KRT10	1.08159e-18	-2.80757	0.997	0.998	1.11794e-14	0	KRT10
KRT6A	5.59629e-18	1.70176	1	1	5.78432e-14	0	KRT6A
MUCL1	2.28949e-12	-1.10929	0.596	0.374	2.36642e-08	0	MUCL1
S100A8	4.28003e-12	1.10825	1	1	4.42384e-08	0	S100A8
COL1A2	9.48023e-12	-3.20587	0.995	0.968	9.79877e-08	0	COL1A2
KRT1	1.2464e-11	-2.1526	0.992	0.975	1.28828e-07	0	KRT1
KRT6C	9.75128e-11	0.688258	1	1	1.00789e-06	0	KRT6C
FTL	4.24204e-10	1.15747	0.995	0.927	4.38457e-06	0	FTL
DCN	2.48664e-09	-0.457236	0.965	0.784	2.57019e-05	0	DCN
MT-ND4	3.61032e-09	0.778284	1	1	3.73163e-05	0	MT-ND4
MT-ND3	4.3055e-09	0.381815	1	1	4.45016e-05	0	MT-ND3
RPLP1	1.10147e-06	0.287633	1	1	0.0113848	0	RPLP1
PLA2G2A	2.03981e-86	0.342454	0.678	0.171	2.10835e-82	1	PLA2G2A
IGFBP5	1.08942e-70	0.485495	0.958	0.498	1.12603e-66	1	IGFBP5
CCDC80	4.39866e-66	0.488082	0.843	0.4	4.54645e-62	1	CCDC80
DCN.1	7.35857e-62	1.38131	0.983	0.79	7.60582e-58	1	DCN
PI16	4.65866e-54	0.375496	0.619	0.221	4.8152e-50	1	PI16
CXCL14.1	7.61262e-50	3.28629	1	0.992	7.86841e-46	1	CXCL14
DCD.1	1.19796e-49	-5.03359	0.972	0.791	1.23821e-45	1	DCD
IGFBP4	1.40036e-49	0.509369	1	0.756	1.44741e-45	1	IGFBP4
FBN1	6.38415e-48	0.309286	0.867	0.526	6.59866e-44	1	FBN1
HTRA3	9.95076e-48	0.274028	0.531	0.186	1.02851e-43	1	HTRA3
FTL.1	1.67428e-47	0.511128	0.997	0.93	1.73054e-43	1	FTL
COL1A2.1	4.13965e-33	-2.18902	0.997	0.969	4.27875e-29	1	COL1A2
AEBP1	3.37013e-26	0.376771	0.986	0.75	3.48337e-22	1	AEBP1
COL1A1.1	8.27851e-26	-0.423343	1	1	8.55667e-22	1	COL1A1
B2M	1.43732e-23	0.549701	1	1	1.48561e-19	1	B2M
RPS18	7.98093e-20	0.340743	1	1	8.24909e-16	1	RPS18
MT-CYB	3.15041e-17	0.332503	1	1	3.25627e-13	1	MT-CYB
COL3A1.1	6.20285e-16	-0.286071	0.997	0.949	6.41126e-12	1	COL3A1
RPLP0	2.1339e-15	0.43667	1	1	2.2056e-11	1	RPLP0
RPLP2	2.44572e-15	0.409438	1	1	2.5279e-11	1	RPLP2
S100A2	3.16644e-15	-0.94179	1	1	3.27283e-11	1	S100A2
MUCL1.1	1.56805e-14	-1.03556	0.594	0.385	1.62074e-10	1	MUCL1
KRT2.1	6.50208e-13	-5.75855	0.951	0.695	6.72055e-09	1	KRT2
RPS6	1.15379e-12	0.271022	1	0.999	1.19255e-08	1	RPS6
RPL9	1.15855e-12	0.313407	1	0.999	1.19748e-08	1	RPL9
RPS2	4.84951e-12	0.259201	1	1	5.01245e-08	1	RPS2
RPS11	3.08663e-11	0.269063	1	0.999	3.19034e-07	1	RPS11
ENO1	9.40168e-10	0.293241	1	0.999	9.71758e-06	1	ENO1
EEF1A1	1.14271e-09	0.429378	1	1	1.1811e-05	1	EEF1A1
RPL11	4.14824e-08	0.380687	1	1	0.000428762	1	RPL11
ACTB	9.12322e-08	-0.400275	1	1	0.000942976	1	ACTB
KRT10.1	1.38377e-07	-3.12749	1	0.998	0.00143026	1	KRT10
RPS29	2.43654e-07	0.25053	1	1	0.00251841	1	RPS29
ANXA2	1.4119e-06	0.253525	1	0.997	0.0145934	1	ANXA2
CD74	1.2921e-55	-0.385706	0.634	0.917	1.33552e-51	2	CD74
FTL.2	9.21381e-53	-1.30172	0.756	0.963	9.52339e-49	2	FTL
IGFBP4.1	4.47445e-52	-0.746045	0.488	0.829	4.62479e-48	2	IGFBP4
TNC	6.76595e-49	-0.301209	0.441	0.823	6.99329e-45	2	TNC
DCN.2	3.14579e-48	-0.885993	0.535	0.853	3.25149e-44	2	DCN
AEBP1.1	1.4125e-46	-0.337837	0.39	0.834	1.45996e-42	2	AEBP1
COL1A2.2	2.9515e-43	-4.0582	0.92	0.98	3.05067e-39	2	COL1A2
B2M.1	5.6989e-42	-1.11592	1	1	5.89038e-38	2	B2M
S100A7	8.8756e-42	0.553291	1	0.988	9.17382e-38	2	S100A7
RPS18.1	1.22699e-40	-0.438515	1	1	1.26822e-36	2	RPS18
COL1A1.2	2.90062e-39	-1.23867	1	1	2.99808e-35	2	COL1A1
HLA-B	2.89457e-38	-1.59402	0.995	0.999	2.99183e-34	2	HLA-B
CXCL14.2	3.13544e-34	-4.18194	0.967	0.996	3.24079e-30	2	CXCL14
COL3A1.2	1.45698e-33	-0.989796	0.873	0.967	1.50593e-29	2	COL3A1
KRTDAP	4.04066e-31	0.62108	1	0.96	4.17643e-27	2	KRTDAP
RPLP2.1	7.80936e-29	-0.480834	1	1	8.07175e-25	2	RPLP2
DCD.2	6.19088e-28	-5.87476	0.69	0.833	6.3989e-24	2	DCD
CST3	1.02562e-26	-0.265046	0.962	0.989	1.06008e-22	2	CST3
CCDC80.1	1.78177e-26	-0.266208	0.131	0.506	1.84164e-22	2	CCDC80
RPS6.1	1.05543e-23	-0.400381	1	0.999	1.0909e-19	2	RPS6
EEF1A1.1	2.43167e-23	-1.37997	1	1	2.51337e-19	2	EEF1A1
CALML5	5.25843e-23	0.552027	0.977	0.807	5.43511e-19	2	CALML5
MT-CYB.1	9.56151e-23	-0.398323	1	1	9.88278e-19	2	MT-CYB
CSTA	1.2742e-22	0.302684	1	0.98	1.31702e-18	2	CSTA
RPLP0.1	2.10139e-22	-0.383475	1	1	2.172e-18	2	RPLP0
RPS19	1.64937e-21	-0.296263	1	1	1.70479e-17	2	RPS19
RPL3.1	1.86734e-21	-0.396008	1	0.999	1.93009e-17	2	RPL3
RPS2.1	5.45788e-20	-0.250427	1	1	5.64127e-16	2	RPS2
SBSN	3.37674e-19	0.289286	0.991	0.924	3.4902e-15	2	SBSN
RPL9.1	8.52384e-19	-0.262674	1	0.999	8.81024e-15	2	RPL9
MT-ND3.1	9.08349e-18	-0.401155	1	1	9.38869e-14	2	MT-ND3
CNFN	2.67425e-16	0.389508	0.84	0.703	2.7641e-12	2	CNFN
RPL39	4.44131e-15	-0.286073	0.981	1	4.59054e-11	2	RPL39
RPS11.1	5.23389e-15	-0.443329	1	0.999	5.40975e-11	2	RPS11
MT-ND1	3.58333e-13	-0.29904	1	1	3.70373e-09	2	MT-ND1
PFN1	6.03277e-13	-0.426931	1	1	6.23547e-09	2	PFN1
MT-CO3.1	6.37891e-13	-0.654811	1	1	6.59324e-09	2	MT-CO3
RPL11.1	3.16114e-12	-0.386952	1	1	3.26735e-08	2	RPL11
ANXA2.1	1.33318e-11	-0.295994	0.991	0.998	1.37797e-07	2	ANXA2
MT-CO1	1.62702e-11	-3.37582	1	1	1.68169e-07	2	MT-CO1
MT-ND4.2	1.85503e-11	-1.19819	1	1	1.91736e-07	2	MT-ND4
MT-CO2	4.0514e-11	-0.436048	1	1	4.18753e-07	2	MT-CO2
CCL19	6.84563e-11	-0.380749	0.056	0.247	7.07565e-07	2	CCL19
KRT2.2	7.08949e-11	-5.70893	0.648	0.743	7.3277e-07	2	KRT2
RPL27	7.87442e-11	-0.324162	0.991	0.999	8.139e-07	2	RPL27
MT-ATP6	8.75808e-10	-0.560692	1	1	9.05235e-06	2	MT-ATP6
RPS29.1	1.10698e-08	-0.250321	1	1	0.000114418	2	RPS29
RPLP1.1	1.91599e-08	-0.526459	1	1	0.000198037	2	RPLP1
MUCL1.2	2.73676e-08	-1.09801	0.3	0.43	0.000282871	2	MUCL1
IGFBP4.2	7.15924e-78	-0.782919	0.223	0.861	7.39979e-74	3	IGFBP4
DCN.3	1.14158e-71	-0.934354	0.346	0.876	1.17993e-67	3	DCN
FTL.3	7.36489e-67	-1.36063	0.782	0.959	7.61235e-63	3	FTL
COL1A2.3	1.61768e-65	-4.1604	0.896	0.983	1.67204e-61	3	COL1A2
COL3A1.3	1.01028e-63	-1.04357	0.863	0.968	1.04422e-59	3	COL3A1
AEBP1.2	8.6784e-61	-0.356351	0.261	0.849	8.96999e-57	3	AEBP1
VIM	9.63072e-58	-0.256313	0.616	0.952	9.95432e-54	3	VIM
HLA-B.1	1.03987e-57	-1.61366	0.995	0.999	1.07481e-53	3	HLA-B
CD74.1	2.17125e-55	-0.385314	0.592	0.922	2.2442e-51	3	CD74
DSC2	1.95517e-53	0.352861	1	0.964	2.02086e-49	3	DSC2
LY6D	1.10094e-51	0.580524	1	0.963	1.13793e-47	3	LY6D
PSAP	1.25496e-50	-0.253089	0.848	0.969	1.29713e-46	3	PSAP
TXN	7.92269e-49	0.321936	1	0.949	8.18889e-45	3	TXN
COL1A1.3	9.51154e-42	-1.26913	1	1	9.83113e-38	3	COL1A1
KRT14.2	4.36634e-41	2.9923	1	1	4.51305e-37	3	KRT14
KRT2.3	1.12948e-40	-6.81382	0.441	0.768	1.16743e-36	3	KRT2
KRT6C.1	4.6502e-37	2.29668	1	1	4.80644e-33	3	KRT6C
SBSN.1	1.37042e-36	0.333752	1	0.923	1.41647e-32	3	SBSN
TNC.1	7.36248e-35	-0.281196	0.488	0.816	7.60985e-31	3	TNC
CCDC80.2	3.00021e-34	-0.291728	0.057	0.515	3.10102e-30	3	CCDC80
PI3.1	1.65908e-33	0.747022	1	0.869	1.71483e-29	3	PI3
AQP3	7.12798e-33	0.253603	1	0.978	7.36748e-29	3	AQP3
ANXA1	1.03519e-32	0.794527	1	0.957	1.06997e-28	3	ANXA1
B2M.2	1.86412e-31	-1.04878	1	1	1.92676e-27	3	B2M
KRT10.2	1.59233e-30	-6.46023	1	0.998	1.64583e-26	3	KRT10
CXCL14.3	2.58011e-29	-4.35631	0.981	0.994	2.6668e-25	3	CXCL14
RPS11.2	9.64945e-29	-0.589393	0.995	0.999	9.97367e-25	3	RPS11
SLPI	1.87351e-28	0.444365	1	0.914	1.93646e-24	3	SLPI
RPS8	2.6237e-27	-0.344864	1	1	2.71186e-23	3	RPS8
CSTB	9.7137e-27	0.574521	1	0.98	1.00401e-22	3	CSTB
KRT16.3	9.74515e-26	1.46241	1	1	1.00726e-21	3	KRT16
S100A2.1	1.69556e-25	0.339895	1	1	1.75253e-21	3	S100A2
SPRR1B	4.85591e-25	0.42049	1	1	5.01906e-21	3	SPRR1B
DCD.3	8.48134e-25	-5.87713	0.621	0.841	8.76631e-21	3	DCD
SFN.2	2.04191e-24	0.291687	1	0.998	2.11052e-20	3	SFN
RPL32	2.26689e-23	-0.264065	1	1	2.34305e-19	3	RPL32
KRT17.1	5.33634e-17	0.837188	1	1	5.51564e-13	3	KRT17
PERP	6.73323e-16	0.292354	1	0.999	6.95947e-12	3	PERP
RPS27A	1.50006e-15	-0.254855	0.991	0.999	1.55046e-11	3	RPS27A
RPS29.2	1.71227e-14	-0.32035	1	1	1.7698e-10	3	RPS29
RPLP0.2	7.35821e-14	-0.33283	1	1	7.60544e-10	3	RPLP0
S100A9	1.32162e-13	0.999609	1	1	1.36603e-09	3	S100A9
SPRR2A.1	2.80695e-13	0.821814	1	0.946	2.90126e-09	3	SPRR2A
MUCL1.3	3.9595e-13	-1.09988	0.204	0.442	4.09254e-09	3	MUCL1
RPL13	3.93641e-12	-0.280517	1	1	4.06867e-08	3	RPL13
KRTDAP.1	1.4055e-11	0.462189	1	0.96	1.45272e-07	3	KRTDAP
RPS6.2	3.34573e-11	-0.297047	0.995	1	3.45814e-07	3	RPS6
LGALS7B	1.32511e-10	0.57717	1	0.995	1.36963e-06	3	LGALS7B
RPL3.2	2.03794e-10	-0.401748	0.995	1	2.10641e-06	3	RPL3
RPL27.1	4.16894e-10	-0.36165	1	0.998	4.30902e-06	3	RPL27
RPLP1.2	1.55565e-09	-0.571489	1	1	1.60792e-05	3	RPLP1
RPL11.2	1.7362e-09	-0.423493	1	1	1.79454e-05	3	RPL11
RPLP2.2	5.76897e-09	-0.37556	1	1	5.9628e-05	3	RPLP2
LGALS7	5.99227e-09	0.470276	1	0.997	6.19361e-05	3	LGALS7
KRT1.2	1.28065e-08	-6.66097	1	0.976	0.000132368	3	KRT1
CCL19.1	1.84229e-08	-0.374212	0.085	0.243	0.000190419	3	CCL19
KRT6A.1	2.78164e-08	2.63998	1	1	0.00028751	3	KRT6A
EEF1A1.2	4.12958e-08	-1.45503	1	1	0.000426833	3	EEF1A1
RPL39.1	2.12653e-07	-0.280059	1	0.998	0.00219798	3	RPL39
RPS18.2	9.29944e-07	-0.277521	1	1	0.00961191	3	RPS18
MT-CYB.2	9.86149e-07	-0.257666	1	1	0.0101928	3	MT-CYB
COL4A2	6.12177e-57	0.696183	0.977	0.78	6.32746e-53	4	COL4A2
COL4A1	3.71926e-54	0.343223	0.954	0.76	3.84422e-50	4	COL4A1
CCL21	2.09218e-44	0.46094	0.663	0.264	2.16248e-40	4	CCL21
CALML5.1	1.72852e-35	-0.518182	0.531	0.855	1.78659e-31	4	CALML5
KRT10.3	4.95845e-35	-5.33523	0.994	0.998	5.12505e-31	4	KRT10
KRT1.3	1.24798e-34	-6.4116	0.897	0.986	1.28991e-30	4	KRT1
COL6A2	6.45306e-34	0.335567	0.966	0.818	6.66988e-30	4	COL6A2
COL6A1	6.91661e-32	0.251665	0.977	0.849	7.14901e-28	4	COL6A1
S100A2.2	8.30038e-32	0.535092	1	1	8.57927e-28	4	S100A2
VIM.1	1.08069e-31	0.398045	0.983	0.909	1.117e-27	4	VIM
KRTDAP.2	7.40925e-28	-0.594457	0.909	0.97	7.6582e-24	4	KRTDAP
DMKN	1.38231e-27	-0.271404	0.869	0.965	1.42876e-23	4	DMKN
KRT2.4	6.52704e-24	-6.1392	0.474	0.758	6.74635e-20	4	KRT2
ACTB.1	1.18016e-22	0.486244	1	1	1.21982e-18	4	ACTB
PI3.2	1.41836e-21	-0.321732	0.771	0.894	1.46602e-17	4	PI3
CSTB.1	4.5452e-17	-0.261722	0.989	0.982	4.69792e-13	4	CSTB
SPRR2A.2	1.18097e-14	-0.381674	0.96	0.951	1.22065e-10	4	SPRR2A
FABP5	4.24452e-14	-0.31262	1	0.99	4.38714e-10	4	FABP5
KRT5.2	6.35192e-14	2.88314	1	1	6.56534e-10	4	KRT5
DCD.4	1.04247e-11	-5.8237	0.657	0.833	1.07749e-07	4	DCD
HLA-B.2	3.32978e-09	-1.09091	1	0.999	3.44166e-05	4	HLA-B
S100A8.1	4.96676e-09	-2.33259	1	1	5.13365e-05	4	S100A8
RPL39.2	6.96843e-09	-0.260045	1	0.998	7.20257e-05	4	RPL39
MUCL1.4	9.77395e-08	-1.08309	0.274	0.43	0.00101024	4	MUCL1
COL1A1.4	9.74744e-07	-0.47803	1	1	0.010075	4	COL1A1
CXCL14.4	1.22546e-06	-4.07858	1	0.992	0.0126663	4	CXCL14
FN1	1.70596e-34	0.448809	0.951	0.725	1.76328e-30	5	FN1
SPARC	2.44519e-31	0.342667	1	0.921	2.52735e-27	5	SPARC
MMP2	6.7336e-31	0.293791	0.944	0.619	6.95985e-27	5	MMP2
CCL19.3	4.77101e-30	0.751433	0.583	0.198	4.93132e-26	5	CCL19
FTL.5	8.04387e-30	0.322716	1	0.935	8.31414e-26	5	FTL
COL3A1.4	7.07869e-29	2.9205	1	0.953	7.31653e-25	5	COL3A1
LUM	2.8277e-28	0.385644	0.993	0.772	2.92271e-24	5	LUM
AEBP1.3	9.22019e-28	0.637998	1	0.768	9.52999e-24	5	AEBP1
TNC.2	1.35709e-27	0.754143	0.931	0.769	1.40268e-23	5	TNC
COL1A2.4	6.85216e-27	6.51574	1	0.971	7.08239e-23	5	COL1A2
DCN.4	3.99576e-25	0.315015	1	0.804	4.13002e-21	5	DCN
IGFBP4.3	3.40803e-24	1.55301	0.986	0.777	3.52254e-20	5	IGFBP4
FTH1	6.94286e-24	0.337281	0.993	0.817	7.17614e-20	5	FTH1
SOD2	1.13363e-23	0.502819	0.944	0.771	1.17172e-19	5	SOD2
COL6A1.1	4.89378e-23	0.262031	1	0.849	5.05821e-19	5	COL6A1
COL1A1.5	5.73511e-23	3.24814	1	1	5.92781e-19	5	COL1A1
POSTN	3.01461e-21	0.355268	0.854	0.65	3.1159e-17	5	POSTN
TGFBI	1.20225e-20	0.36513	0.986	0.883	1.24264e-16	5	TGFBI
VIM.2	9.19825e-20	0.346081	1	0.909	9.50731e-16	5	VIM
TIMP1	1.02223e-18	0.264185	0.938	0.716	1.05658e-14	5	TIMP1
HLA-B.3	2.48433e-18	1.70995	1	0.999	2.5678e-14	5	HLA-B
RPS11.4	1.62113e-17	0.57694	1	0.999	1.6756e-13	5	RPS11
CD74.2	3.06851e-16	0.525769	0.986	0.878	3.17161e-12	5	CD74
RPL3.3	4.11291e-15	0.648818	1	0.999	4.25111e-11	5	RPL3
RPLP2.4	2.34437e-14	0.406826	1	1	2.42314e-10	5	RPLP2
B2M.4	1.27622e-12	0.852398	1	1	1.3191e-08	5	B2M
RPL28	3.09245e-12	0.258873	1	1	3.19635e-08	5	RPL28
RPL32.1	4.56863e-12	0.284518	1	1	4.72213e-08	5	RPL32
RPS18.3	5.63753e-12	0.38354	1	1	5.82695e-08	5	RPS18
PFN1.2	4.83343e-10	0.877512	1	1	4.99583e-06	5	PFN1
RPL13.1	1.21623e-09	0.338291	1	1	1.2571e-05	5	RPL13
RPLP0.3	1.23386e-09	0.277175	1	1	1.27531e-05	5	RPLP0
RPS8.1	1.93704e-09	0.260346	1	1	2.00212e-05	5	RPS8
CST3.1	4.14702e-09	0.390865	1	0.985	4.28636e-05	5	CST3
RPS25	3.08363e-08	0.309126	1	0.997	0.000318724	5	RPS25
RPL36	3.63566e-08	0.265553	1	1	0.000375781	5	RPL36
RPL39.3	1.66887e-07	0.325794	1	0.998	0.00172495	5	RPL39
RPL11.3	3.21082e-07	0.470019	1	1	0.0033187	5	RPL11
RPL9.2	4.58642e-07	0.253132	1	0.999	0.00474052	5	RPL9
RPS19.1	9.85448e-07	0.25035	1	1	0.0101856	5	RPS19
EEF1A1.3	1.39375e-06	1.14865	1	1	0.0144058	5	EEF1A1
KRT6A.3	2.0462e-06	-2.76237	1	1	0.0211495	5	KRT6A
COMP	4.28962e-65	0.375768	0.699	0.154	4.43376e-61	6	COMP
KRT2.6	5.03491e-65	0.254301	1	0.711	5.20409e-61	6	KRT2
KRT10.4	5.30439e-51	1.11113	1	0.998	5.48262e-47	6	KRT10
KRT1.4	1.35551e-49	-0.70558	1	0.977	1.40105e-45	6	KRT1
DIO2	1.93151e-37	0.538471	0.811	0.369	1.99641e-33	6	DIO2
IGFBP4.4	1.01671e-32	0.424246	1	0.776	1.05088e-28	6	IGFBP4
CALML5.2	1.47593e-30	0.336293	1	0.812	1.52553e-26	6	CALML5
DCN.5	4.7673e-29	1.04763	1	0.804	4.92748e-25	6	DCN
CST3.2	3.04791e-25	0.506753	1	0.985	3.15032e-21	6	CST3
COL1A2.5	4.49099e-24	-1.95045	1	0.971	4.64189e-20	6	COL1A2
PSAP.1	7.50057e-22	0.324768	1	0.952	7.75259e-18	6	PSAP
CXCL14.6	8.15427e-21	-0.856907	1	0.992	8.42826e-17	6	CXCL14
RPS29.3	8.51354e-18	0.345612	1	1	8.79959e-14	6	RPS29
RPS4X	3.91242e-16	0.272033	1	0.994	4.04387e-12	6	RPS4X
RPS11.5	1.14667e-14	0.702771	1	0.999	1.1852e-10	6	RPS11
RPS8.2	1.16205e-14	0.369833	1	1	1.2011e-10	6	RPS8
HLA-B.4	1.38981e-14	0.436399	1	0.999	1.43651e-10	6	HLA-B
FTL.6	4.1585e-14	0.770649	1	0.935	4.29822e-10	6	FTL
RPL27A	8.9206e-13	0.261564	1	1	9.22034e-09	6	RPL27A
KRTDAP.4	1.00472e-12	0.282675	1	0.961	1.03848e-08	6	KRTDAP
RPLP2.5	2.88527e-12	0.432221	1	1	2.98221e-08	6	RPLP2
CD74.3	9.22314e-12	0.324665	1	0.877	9.53304e-08	6	CD74
RPLP1.4	1.28622e-11	0.730254	1	1	1.32944e-07	6	RPLP1
COL1A1.6	3.43458e-11	-0.254204	1	1	3.54998e-07	6	COL1A1
MT-CYB.3	5.24553e-11	0.365516	1	1	5.42178e-07	6	MT-CYB
S100A2.4	3.79411e-09	-1.00331	1	1	3.92159e-05	6	S100A2
RPL32.2	1.33558e-08	0.319362	1	1	0.000138046	6	RPL32
RPL39.4	1.674e-08	0.385458	1	0.998	0.000173025	6	RPL39
RPL11.4	2.51833e-06	0.281868	1	1	0.0260295	6	RPL11
RPS14	2.52215e-06	0.470163	1	0.999	0.0260689	6	RPS14
CXCL10	1.64195e-91	0.293408	0.938	0.205	1.69711e-87	7	CXCL10
CXCL9	2.33626e-82	0.359135	0.93	0.225	2.41476e-78	7	CXCL9
CALML5.3	2.28544e-26	-0.489192	0.438	0.853	2.36223e-22	7	CALML5
KRT2.7	1.04485e-25	-6.62491	0.305	0.762	1.07995e-21	7	KRT2
DCD.5	4.10922e-25	-5.83511	0.531	0.837	4.24729e-21	7	DCD
CXCL14.7	7.31875e-21	-4.36187	0.977	0.994	7.56466e-17	7	CXCL14
TGFBI.1	1.96653e-18	0.297423	1	0.883	2.0326e-14	7	TGFBI
SPRR1B.1	1.29205e-16	-0.263519	1	1	1.33547e-12	7	SPRR1B
KRT10.5	5.6503e-16	-6.50821	0.992	0.998	5.84015e-12	7	KRT10
CCDC80.3	3.37331e-14	-0.267078	0.164	0.487	3.48665e-10	7	CCDC80
KRTDAP.5	2.01949e-13	-0.465179	0.891	0.969	2.08734e-09	7	KRTDAP
KRT1.5	2.45455e-13	-6.92624	0.953	0.98	2.53702e-09	7	KRT1
MT-ND4.3	2.64528e-12	-1.23313	1	1	2.73416e-08	7	MT-ND4
DCN.6	7.94075e-12	-0.760563	0.703	0.826	8.20756e-08	7	DCN
B2M.6	2.08204e-11	0.661168	1	1	2.15199e-07	7	B2M
MUCL1.5	3.3957e-11	-1.06487	0.133	0.436	3.5098e-07	7	MUCL1
CD74.4	5.72357e-10	0.48846	0.992	0.879	5.91589e-06	7	CD74
MT-CO1.2	1.84476e-08	-3.29717	1	1	0.000190674	7	MT-CO1
KRT6C.4	2.58949e-08	-1.45019	1	1	0.00026765	7	KRT6C
IGFBP4.5	2.63581e-08	-0.603735	0.711	0.798	0.000272437	7	IGFBP4
KRT16.4	3.29984e-08	-0.775701	1	1	0.000341071	7	KRT16
HLA-B.5	4.09105e-08	1.30507	1	0.999	0.00042285	7	HLA-B
MT-ND1.1	1.84425e-07	-0.286398	1	1	0.00190621	7	MT-ND1
MT-ND3.2	2.49161e-07	-0.297689	1	1	0.00257533	7	MT-ND3
MT-CYB.4	5.4481e-07	-0.309664	1	1	0.00563116	7	MT-CYB
CCL19.4	6.19634e-07	1.10183	0.398	0.214	0.00640454	7	CCL19
SCGB2A2	4.75096e-112	1.30055	0.953	0.119	4.91059e-108	8	SCGB2A2
AQP5	7.15986e-103	0.282087	0.976	0.136	7.40043e-99	8	AQP5
PIP	2.52266e-86	2.02012	1	0.224	2.60743e-82	8	PIP
SLC12A2	6.21888e-72	0.381512	0.976	0.231	6.42783e-68	8	SLC12A2
MUCL1.6	2.75298e-64	4.54432	1	0.389	2.84548e-60	8	MUCL1
DCD.6	1.25346e-48	9.77713	1	0.809	1.29558e-44	8	DCD
LGALS7B.1	8.19182e-37	-0.807038	0.976	0.997	8.46706e-33	8	LGALS7B
PDCD4	9.78515e-37	0.362619	0.988	0.626	1.01139e-32	8	PDCD4
LGALS7.1	9.85353e-34	-0.635938	0.976	0.998	1.01846e-29	8	LGALS7
ATP1A1	6.49836e-30	0.34994	1	0.91	6.71671e-26	8	ATP1A1
CD59	6.63149e-30	0.40075	1	0.924	6.85431e-26	8	CD59
AQP3.1	1.23535e-26	-0.284256	0.871	0.985	1.27686e-22	8	AQP3
SFN.3	1.26781e-26	-0.88146	0.976	0.999	1.31041e-22	8	SFN
S100A2.5	9.40104e-26	-1.32355	1	1	9.71691e-22	8	S100A2
KRTDAP.6	1.49175e-25	-0.743398	0.906	0.967	1.54188e-21	8	KRTDAP
LY6D.1	2.50599e-25	-0.328035	0.788	0.975	2.59019e-21	8	LY6D
KRT14.5	8.73072e-25	-4.13292	1	1	9.02407e-21	8	KRT14
KRT5.5	2.38723e-22	-3.28009	1	1	2.46744e-18	8	KRT5
KRT15	2.78774e-22	0.293977	0.953	0.63	2.88141e-18	8	KRT15
KRT6C.5	2.9207e-20	-2.27246	1	1	3.01884e-16	8	KRT6C
KRT16.5	2.99133e-20	-1.44561	1	1	3.09184e-16	8	KRT16
S100A9.1	3.90321e-20	-2.34397	1	1	4.03436e-16	8	S100A9
MT-CO1.3	1.95806e-18	1.93696	1	1	2.02385e-14	8	MT-CO1
ANXA1.1	4.63686e-18	-0.436261	0.835	0.968	4.79266e-14	8	ANXA1
DMKN.1	2.22197e-17	-0.300145	0.929	0.958	2.29663e-13	8	DMKN
CSTB.2	7.5714e-17	-0.299462	0.906	0.986	7.8258e-13	8	CSTB
S100A8.2	7.02408e-16	-2.77226	1	1	7.26009e-12	8	S100A8
KRT6A.6	4.40373e-15	-5.46455	1	1	4.5517e-11	8	KRT6A
S100A7.1	3.99959e-13	-0.262644	1	0.989	4.13398e-09	8	S100A7
KRT17.3	4.01722e-13	-0.686468	1	1	4.15219e-09	8	KRT17
KRT6B.3	4.40281e-13	-2.41592	1	1	4.55074e-09	8	KRT6B
FABP5.1	3.24565e-12	-0.342662	0.976	0.992	3.3547e-08	8	FABP5
KRT1.6	4.89635e-12	-7.6662	0.976	0.979	5.06087e-08	8	KRT1
SPRR2A.4	6.11798e-12	-0.396538	0.918	0.953	6.32354e-08	8	SPRR2A
PI3.3	6.86668e-12	-0.312152	0.718	0.891	7.0974e-08	8	PI3
MT-CYB.5	1.45048e-10	0.325067	1	1	1.49921e-06	8	MT-CYB
PERP.1	3.01582e-10	-0.331562	1	0.999	3.11716e-06	8	PERP
SPRR1B.2	3.13253e-09	-0.294806	1	1	3.23778e-05	8	SPRR1B
ACTB.2	3.7662e-09	-0.750752	1	1	3.89275e-05	8	ACTB
KRT10.6	9.87064e-09	-6.59175	1	0.998	0.000102023	8	KRT10
TYRP1	1.44313e-126	0.552127	0.741	0.047	1.49161e-122	9	TYRP1
DCT	5.3206e-118	0.253405	0.593	0.027	5.49937e-114	9	DCT
PMEL	5.53835e-91	0.33672	0.679	0.058	5.72444e-87	9	PMEL
KRT2.8	4.56541e-46	7.53908	1	0.721	4.71881e-42	9	KRT2
CDHR1	5.49054e-46	0.332455	0.741	0.163	5.67502e-42	9	CDHR1
KRT1.7	9.0154e-45	6.96827	1	0.978	9.31831e-41	9	KRT1
KRT10.7	2.30015e-42	6.09042	1	0.998	2.37743e-38	9	KRT10
KRT17.4	6.67729e-26	-0.719407	1	1	6.90165e-22	9	KRT17
TGFBI.2	2.06664e-25	-0.27896	0.556	0.905	2.13608e-21	9	TGFBI
TNC.3	6.38777e-23	-0.299083	0.259	0.804	6.6024e-19	9	TNC
ANXA1.2	1.73173e-20	-0.432984	0.716	0.973	1.78992e-16	9	ANXA1
PI3.4	2.18175e-19	-0.342729	0.568	0.897	2.25505e-15	9	PI3
SPRR2A.5	9.20606e-19	-0.408305	0.716	0.962	9.51538e-15	9	SPRR2A
DMKN.2	1.41446e-17	0.287122	1	0.954	1.46199e-13	9	DMKN
CALML5.5	2.96218e-17	0.776751	0.963	0.82	3.06171e-13	9	CALML5
S100A2.6	1.27541e-16	-1.2058	1	1	1.31826e-12	9	S100A2
COL1A1.8	8.64308e-16	-1.1072	1	1	8.93349e-12	9	COL1A1
ACTB.3	9.64549e-15	-0.821929	1	1	9.96957e-11	9	ACTB
IGFBP4.6	9.93777e-14	-0.655681	0.469	0.806	1.02717e-09	9	IGFBP4
DCD.7	1.32609e-13	-5.80134	0.765	0.82	1.37065e-09	9	DCD
CSTB.3	2.14982e-12	-0.273798	0.988	0.982	2.22206e-08	9	CSTB
KRT14.6	1.10311e-11	-0.471357	1	1	1.14018e-07	9	KRT14
FTL.8	5.14779e-11	-1.18358	0.926	0.941	5.32076e-07	9	FTL
COL1A2.6	1.76846e-10	-3.85172	0.926	0.975	1.82788e-06	9	COL1A2
AEBP1.4	2.16072e-09	-0.304956	0.556	0.795	2.23332e-05	9	AEBP1
S100A9.2	7.70748e-09	-1.17348	1	1	7.96645e-05	9	S100A9
DCN.8	1.39597e-08	-0.769389	0.691	0.824	0.000144288	9	DCN
KRT6C.6	2.36479e-08	-1.53447	1	1	0.000244425	9	KRT6C
KRTDAP.7	5.80326e-08	0.51282	1	0.963	0.000599825	9	KRTDAP
COL3A1.5	1.05983e-07	-0.86274	0.864	0.96	0.00109545	9	COL3A1
CCDC80.4	1.30812e-07	-0.257919	0.235	0.475	0.00135207	9	CCDC80
ANXA2.2	2.20442e-07	-0.297686	0.988	0.998	0.00227849	9	ANXA2
RPL3.4	1.12032e-06	-0.321943	1	0.999	0.0115796	9	RPL3
KRT6B.4	1.5687e-06	-1.94165	1	1	0.0162141	9	KRT6B
PFN1.4	1.84955e-06	-0.384166	1	1	0.0191169	9	PFN1
LAMC2	2.51351e-41	0.350244	0.988	0.348	2.59796e-37	10	LAMC2
S100A2.7	1.29661e-37	2.42645	1	1	1.34017e-33	10	S100A2
ODC1	1.74461e-36	0.331359	1	0.692	1.80322e-32	10	ODC1
MMP1	3.36628e-31	0.82355	1	0.862	3.47938e-27	10	MMP1
KRT1.8	2.48982e-28	-7.91297	0.912	0.981	2.57348e-24	10	KRT1
CALML5.6	3.49599e-28	-0.566409	0.3	0.848	3.61346e-24	10	CALML5
KRT10.8	2.44092e-25	-6.9033	0.988	0.998	2.52293e-21	10	KRT10
KRTDAP.8	1.46141e-24	-0.723797	0.875	0.968	1.51051e-20	10	KRTDAP
KRT2.9	8.80113e-21	-6.73251	0.312	0.75	9.09685e-17	10	KRT2
ACTB.4	7.79593e-20	1.14676	1	1	8.05787e-16	10	ACTB
TGFBI.3	1.12332e-18	0.613519	1	0.886	1.16106e-14	10	TGFBI
S100A7.2	2.45473e-16	-0.270154	0.938	0.992	2.53721e-12	10	S100A7
DMKN.3	1.32991e-15	-0.291202	0.863	0.96	1.37459e-11	10	DMKN
ANXA1.3	1.05226e-13	0.264978	1	0.96	1.08762e-09	10	ANXA1
DCD.8	1.81899e-12	-5.78667	0.575	0.828	1.88011e-08	10	DCD
CD74.5	7.19065e-11	-0.282834	0.713	0.894	7.43226e-07	10	CD74
IGFBP4.7	8.95291e-11	-0.669203	0.65	0.798	9.25373e-07	10	IGFBP4
CCDC80.5	2.27102e-10	-0.264567	0.125	0.48	2.34733e-06	10	CCDC80
RPS8.3	1.35855e-09	-0.301533	1	1	1.40419e-05	10	RPS8
CST3.3	1.04818e-08	-0.266495	0.963	0.987	0.00010834	10	CST3
RPS29.4	1.0787e-08	-0.33291	1	1	0.000111494	10	RPS29
DCN.9	1.2856e-08	-0.797706	0.738	0.822	0.000132879	10	DCN
FTL.9	2.16375e-08	-1.20507	0.938	0.94	0.000223645	10	FTL
RPLP0.4	5.50273e-08	-0.353829	1	1	0.000568762	10	RPLP0
MUCL1.8	1.10512e-07	-1.04667	0.138	0.428	0.00114225	10	MUCL1
KRT6A.8	2.21343e-07	-1.69468	1	1	0.00228781	10	KRT6A
RPLP2.7	2.32185e-07	-0.400397	1	1	0.00239986	10	RPLP2
HLA-B.7	4.31582e-07	-1.21369	1	0.999	0.00446083	10	HLA-B
COL3A1.6	8.32987e-07	-0.841224	0.963	0.956	0.00860976	10	COL3A1
COL1A2.7	1.90267e-06	-3.86351	0.988	0.973	0.0196659	10	COL1A2
MZB1	2.08973e-117	0.452385	1	0.046	2.15995e-113	11	MZB1
JCHAIN	5.82629e-43	2.0543	1	0.183	6.02206e-39	11	JCHAIN
XBP1	3.48201e-23	1.30597	0.969	0.353	3.59901e-19	11	XBP1
SSR4	1.01018e-15	0.918198	1	0.861	1.04412e-11	11	SSR4
LGALS7B.2	4.67053e-13	-0.758981	1	0.996	4.82746e-09	11	LGALS7B
AQP3.2	2.72895e-12	-0.288638	0.906	0.981	2.82064e-08	11	AQP3
SFN.4	3.08994e-12	-0.884182	1	0.998	3.19376e-08	11	SFN
LGALS7.2	6.43439e-12	-0.600823	1	0.997	6.65058e-08	11	LGALS7
S100A2.8	2.51174e-11	-1.31493	1	1	2.59614e-07	11	S100A2
KRT14.8	3.38035e-11	-4.17436	1	1	3.49393e-07	11	KRT14
KRT16.7	5.37209e-11	-1.49014	1	1	5.55259e-07	11	KRT16
KRT1.9	1.41802e-10	-7.82757	0.938	0.979	1.46566e-06	11	KRT1
S100A7.3	2.22844e-10	-0.2879	0.969	0.99	2.30332e-06	11	S100A7
DMKN.4	3.27964e-10	-0.317843	0.875	0.958	3.38984e-06	11	DMKN
PERP.2	3.4993e-10	-0.407266	1	0.999	3.61688e-06	11	PERP
KRTDAP.9	9.54705e-10	-0.708044	0.906	0.965	9.86783e-06	11	KRTDAP
FABP5.4	2.72212e-08	-0.375849	0.875	0.993	0.000281358	11	FABP5
SPRR1B.3	2.737e-08	-0.336235	1	1	0.000282896	11	SPRR1B
ANXA1.4	3.75753e-08	-0.400229	0.938	0.962	0.000388378	11	ANXA1
CSTB.4	5.60021e-08	-0.282463	0.938	0.983	0.000578838	11	CSTB
KRT10.9	7.45713e-08	-6.65591	1	0.998	0.000770769	11	KRT10
S100A9.3	7.61618e-08	-2.1217	1	1	0.000787209	11	S100A9
KRT6A.9	1.11865e-07	-5.55922	1	1	0.00115624	11	KRT6A
SPRR2A.6	1.30867e-07	-0.40064	0.844	0.954	0.00135264	11	SPRR2A
KRT5.7	1.62415e-07	-2.98593	1	1	0.00167872	11	KRT5
KRT6C.7	3.87937e-07	-2.13872	1	1	0.00400971	11	KRT6C
LY6D.2	4.24178e-07	-0.296204	0.969	0.967	0.0043843	11	LY6D
LDHA	7.33753e-07	-0.375914	0.938	0.996	0.00758407	11	LDHA
KRT6B.5	1.19635e-06	-2.42339	1	1	0.0123655	11	KRT6B
S100A8.5	1.71007e-06	-2.67076	1	1	0.0176753	11	S100A8

## Sheet: P5
	p_val	avg_log2FC	pct.1	pct.2	p_val_adj	cluster	gene
S100A8.1	3.72922e-06	-0.993942	1	0.999	0.0465109	2	S100A8
ATP1B3	7.58019e-19	-0.379406	0.958	0.995	9.45401e-15	3	ATP1B3
KRT2	2.01748e-18	0.398732	0.812	0.454	2.51621e-14	3	KRT2
KRT1	3.62563e-18	0.526252	1	0.936	4.52188e-14	3	KRT1
MMP1	6.0131e-16	-0.783019	0.885	0.98	7.49954e-12	3	MMP1
ACTB	1.05394e-10	-0.250445	1	1	1.31448e-06	3	ACTB
KRT5	5.49514e-10	-1.713	1	1	6.85354e-06	3	KRT5
KRT10	8.66403e-09	0.607825	0.99	0.945	0.000108058	3	KRT10
KRT14	1.10578e-06	-0.531775	1	1	0.0137912	3	KRT14
CXCL14	2.92056e-06	-0.588648	0.938	0.986	0.0364253	3	CXCL14
CXCL14.1	2.36691e-17	-0.872941	0.909	0.987	2.95201e-13	4	CXCL14
SPRR1B	1.17945e-15	-0.554499	0.864	0.994	1.47101e-11	4	SPRR1B
SBSN	4.07209e-14	-0.313445	0.955	0.99	5.07871e-10	4	SBSN
KRT6B	5.62649e-12	-0.349884	1	1	7.01735e-08	4	KRT6B
S100A7.2	6.5572e-08	-0.718265	1	1	0.000817814	4	S100A7
S100A8.3	3.55591e-07	-2.09211	1	0.999	0.00443493	4	S100A8
KRT17	5.08296e-07	-0.360914	0.989	0.999	0.00633947	4	KRT17
S100A9.3	2.387e-06	-2.1262	1	1	0.0297707	4	S100A9
MMP1.2	3.89369e-13	1.54431	1	0.974	4.85622e-09	5	MMP1
COL17A1	8.56837e-10	0.486753	0.982	0.938	1.06865e-05	5	COL17A1
PI3	6.66838e-09	-0.258636	0.661	0.935	8.31681e-05	5	PI3
RPL39.2	1.62373e-08	-0.365022	0.857	0.992	0.000202512	5	RPL39
ACTB.1	3.77769e-08	0.392733	1	1	0.000471153	5	ACTB
TGFBI	1.3695e-07	0.299459	1	0.904	0.00170804	5	TGFBI
RPL37	1.76909e-06	-0.284523	0.929	0.994	0.0220641	5	RPL37
SERPINB4	5.81661e-29	0.582976	0.976	0.374	7.25448e-25	6	SERPINB4
SERPINB3	1.14708e-22	0.480102	1	0.557	1.43064e-18	6	SERPINB3
PI3.1	2.43825e-17	1.01303	1	0.923	3.04099e-13	6	PI3
ATP1B3.2	3.15056e-12	-0.403018	0.905	0.996	3.92938e-08	6	ATP1B3
CXCL14.2	9.59104e-11	-0.85984	0.857	0.986	1.19619e-06	6	CXCL14
S100A9.5	3.03669e-10	0.425788	1	1	3.78736e-06	6	S100A9
MMP1.3	3.6456e-08	-0.767769	0.857	0.978	0.000454679	6	MMP1
B2M	4.53416e-07	0.262054	1	0.999	0.00565501	6	B2M
PFN1	9.02589e-07	0.266811	0.929	0.92	0.0112571	6	PFN1

## Sheet: P9
	p_val	avg_log2FC	pct.1	pct.2	p_val_adj	cluster	gene
HSP90AA1	7.01459e-32	0.487638	0.773	0.604	8.99972e-28	0	HSP90AA1
LGALS7	1.426e-16	-0.439655	0.562	0.712	1.82956e-12	0	LGALS7
MT-CO2	4.28525e-16	-0.37205	0.8	0.866	5.49797e-12	0	MT-CO2
KRT14	4.37972e-12	-0.333083	0.988	0.995	5.61917e-08	0	KRT14
CXCL14	3.09048e-08	0.424969	0.705	0.622	0.000396509	0	CXCL14
KRT5	6.74998e-11	-0.346774	1	0.997	8.66022e-07	1	KRT5
DEFB103A	8.55881e-84	0.251789	0.6	0.121	1.0981e-79	3	DEFB103A
LGALS7B	4.24424e-32	0.695513	0.887	0.634	5.44536e-28	3	LGALS7B
SBSN	1.14647e-29	0.31153	0.752	0.401	1.47092e-25	3	SBSN
KRT14.1	1.53753e-24	0.712307	1	0.992	1.97265e-20	3	KRT14
LGALS7.1	1.46702e-23	0.764447	0.878	0.65	1.88219e-19	3	LGALS7
FABP5	4.26987e-23	0.47423	0.774	0.496	5.47824e-19	3	FABP5
SLPI	6.87765e-21	0.779489	0.87	0.577	8.82403e-17	3	SLPI
SPRR1B	2.00677e-20	1.28197	0.996	0.84	2.57468e-16	3	SPRR1B
SPRR2A	1.6915e-19	0.69048	0.97	0.711	2.1702e-15	3	SPRR2A
SPRR2E	2.497e-19	0.369905	0.73	0.456	3.20365e-15	3	SPRR2E
YWHAZ	1.01818e-18	0.35826	0.826	0.571	1.30633e-14	3	YWHAZ
KRT17	9.25572e-15	0.40451	1	0.988	1.18751e-10	3	KRT17
S100A9	1.40904e-14	0.840183	0.974	0.892	1.8078e-10	3	S100A9
HSP90AA1.1	2.32572e-14	-0.340394	0.474	0.67	2.9839e-10	3	HSP90AA1
KRT6B	2.56275e-12	0.401295	0.991	0.952	3.28801e-08	3	KRT6B
KRT16	1.01602e-11	1.42509	0.996	0.974	1.30356e-07	3	KRT16
CAV1	1.31484e-09	-0.539027	0.222	0.41	1.68694e-05	3	CAV1
GJB6.1	3.75678e-09	-0.758199	0.57	0.369	4.81994e-05	3	GJB6
SFN	4.16225e-09	0.375924	0.996	0.979	5.34017e-05	3	SFN
KRT5.1	1.57117e-08	-4.56016	1	0.997	0.000201582	3	KRT5
CXCL14.1	1.99724e-08	-0.510275	0.496	0.66	0.000256245	3	CXCL14
COL1A1	5.38375e-07	-0.335379	0.37	0.538	0.00690735	3	COL1A1
S100A2	6.58691e-07	0.253367	0.965	0.945	0.00845101	3	S100A2
EIF5B.1	1.7233e-06	-0.330132	0.209	0.364	0.02211	3	EIF5B
S100A8.1	2.52098e-06	0.653679	0.996	0.965	0.0323442	3	S100A8
DEFB4B	4.75284e-116	0.415181	0.587	0.058	6.0979e-112	4	DEFB4B
DEFB4A	9.88832e-110	0.299297	0.573	0.058	1.26867e-105	4	DEFB4A
LCN2	1.14347e-76	0.738949	0.753	0.164	1.46707e-72	4	LCN2
S100A7A	1.41482e-51	0.52247	0.747	0.218	1.81521e-47	4	S100A7A
SPRR3	2.80311e-27	0.391379	0.66	0.272	3.59639e-23	4	SPRR3
SPRR2D	2.59078e-25	0.758382	0.827	0.457	3.32397e-21	4	SPRR2D
S100A8.2	9.51928e-18	2.64979	1	0.966	1.22132e-13	4	S100A8
SPRR2E.1	1.86273e-17	0.541951	0.753	0.463	2.38988e-13	4	SPRR2E
PI3	4.80519e-16	0.496523	0.6	0.316	6.16505e-12	4	PI3
S100A9.1	1.85864e-15	2.98204	0.98	0.894	2.38464e-11	4	S100A9
SPRR2A.1	8.00378e-13	0.400112	0.933	0.72	1.02689e-08	4	SPRR2A
S100A7.1	1.23416e-12	3.39095	0.98	0.766	1.58343e-08	4	S100A7
MT-CO3.1	2.1945e-09	-0.469166	0.807	0.953	2.81555e-05	4	MT-CO3
SLPI.1	9.28145e-09	0.610388	0.813	0.588	0.000119081	4	SLPI
CXCL14.2	1.27501e-08	-0.504848	0.447	0.658	0.000163583	4	CXCL14
S100A2.1	4.47681e-08	-0.352719	0.88	0.95	0.000574375	4	S100A2
ANKRD36	6.05463e-242	0.304883	0.779	0.033	7.76808e-238	5	ANKRD36
ANKRD36C	3.33938e-229	0.325664	0.746	0.032	4.28442e-225	5	ANKRD36C
SERPINB3	1.05059e-68	0.280808	0.81	0.12	1.34791e-64	6	SERPINB3
IFI6	3.8873e-55	0.340198	0.905	0.203	4.98741e-51	6	IFI6
KRTDAP	9.94855e-49	0.880329	0.952	0.256	1.2764e-44	6	KRTDAP
ISG15	6.93573e-46	0.26171	0.726	0.141	8.89854e-42	6	ISG15
KRT1	1.27634e-44	1.13335	0.976	0.332	1.63754e-40	6	KRT1
KRT10	7.27056e-39	1.29881	0.988	0.448	9.32813e-35	6	KRT10
IFI27.1	9.65367e-33	0.738082	0.988	0.448	1.23857e-28	6	IFI27
PI3.1	6.85396e-30	0.340451	0.893	0.314	8.79363e-26	6	PI3
KRT5.3	1.73098e-29	-13.3071	0.94	0.999	2.22085e-25	6	KRT5
CSTA	3.22375e-27	1.03204	0.988	0.514	4.13608e-23	6	CSTA
GJB2	3.76555e-23	0.504713	0.976	0.497	4.8312e-19	6	GJB2
CALML5	7.61747e-21	0.252131	0.69	0.253	9.77322e-17	6	CALML5
FABP5.1	1.42797e-18	0.420563	0.988	0.504	1.83209e-14	6	FABP5
ANXA1	2.38592e-18	-1.94874	0.333	0.819	3.06113e-14	6	ANXA1
SBSN.1	2.0377e-17	0.427109	0.881	0.415	2.61437e-13	6	SBSN
S100A7.2	6.8552e-17	2.03351	1	0.77	8.79523e-13	6	S100A7
HSP90AA1.2	3.37005e-15	-0.879962	0.238	0.667	4.32377e-11	6	HSP90AA1
S100A8.3	8.04589e-14	0.89952	1	0.967	1.03229e-09	6	S100A8
KRT6B.1	2.61962e-12	1.45371	1	0.954	3.36097e-08	6	KRT6B
SPRR2A.2	6.5943e-11	-0.508232	0.452	0.739	8.46049e-07	6	SPRR2A
S100A2.2	9.05962e-11	-0.550548	0.798	0.95	1.16235e-06	6	S100A2
ACTB	8.27131e-10	-0.651774	0.905	0.934	1.06121e-05	6	ACTB
S100A9.2	9.57966e-10	1.03027	1	0.895	1.22907e-05	6	S100A9
DST	4.2745e-09	-0.285545	0.155	0.466	5.48418e-05	6	DST
NDRG1.3	1.06247e-08	-1.86739	0.274	0.547	0.000136315	6	NDRG1
NEFL.1	4.4216e-08	-0.625812	0.095	0.398	0.000567292	6	NEFL
SPRR1B.1	6.54933e-08	0.631876	0.976	0.848	0.000840279	6	SPRR1B
PERP.1	2.07044e-07	-0.70922	0.988	0.968	0.00265637	6	PERP
GJB6.2	3.26695e-07	-0.84208	0.714	0.375	0.0041915	6	GJB6
MT-CO2.3	6.55172e-07	0.423266	1	0.842	0.00840585	6	MT-CO2
KRT6C.2	2.45062e-06	0.657705	1	0.968	0.0314414	6	KRT6C
COL3A1	6.23209e-51	0.26914	0.871	0.179	7.99577e-47	7	COL3A1
HLA-DRA	6.17478e-41	0.368128	0.529	0.078	7.92224e-37	7	HLA-DRA
COL1A2	2.63085e-36	0.497001	0.971	0.307	3.37537e-32	7	COL1A2
SPARC	1.59115e-26	0.285443	0.929	0.362	2.04144e-22	7	SPARC
CD74	1.4953e-25	0.278049	0.614	0.158	1.91847e-21	7	CD74
COL1A1.3	1.02105e-23	2.24752	0.971	0.514	1.31001e-19	7	COL1A1
KRT6B.2	4.19896e-23	-0.785878	0.529	0.965	5.38726e-19	7	KRT6B
S100A9.3	5.64582e-21	-2.27563	0.386	0.911	7.24359e-17	7	S100A9
S100A8.4	5.27625e-18	-1.47597	0.743	0.973	6.76943e-14	7	S100A8
KRT6C.3	1.09704e-16	-1.06337	0.657	0.976	1.4075e-12	7	KRT6C
HLA-B	3.57393e-16	0.91688	1	0.664	4.58536e-12	7	HLA-B
S100A7.3	8.65792e-16	-2.90364	0.286	0.789	1.11081e-11	7	S100A7
HLA-A	3.29552e-15	0.403223	0.929	0.449	4.22816e-11	7	HLA-A
ANXA1.1	3.81553e-14	-1.94403	0.386	0.815	4.89532e-10	7	ANXA1
PERP.2	9.35585e-13	-0.882316	0.857	0.972	1.20036e-08	7	PERP
SLPI.2	1.3913e-12	-0.38057	0.171	0.61	1.78504e-08	7	SLPI
SPRR1B.2	3.06987e-12	-1.23755	0.543	0.859	3.93865e-08	7	SPRR1B
KRT6A.1	1.63353e-11	-15.2215	1	1	2.09582e-07	7	KRT6A
HSP90AA1.3	8.35534e-11	-0.871008	0.329	0.662	1.07199e-06	7	HSP90AA1
SPRR2A.3	3.01482e-10	-0.519629	0.429	0.738	3.86801e-06	7	SPRR2A
KRT17.3	1.52115e-09	-2.76473	0.914	0.99	1.95163e-05	7	KRT17
ACTN4.2	2.02075e-09	-0.601685	0.214	0.564	2.59263e-05	7	ACTN4
FABP5.2	6.22982e-08	-0.380663	0.2	0.525	0.000799286	7	FABP5
B2M	6.84976e-08	0.407146	0.929	0.609	0.000878825	7	B2M
KRT16.2	9.35763e-08	-1.72979	0.829	0.979	0.00120058	7	KRT16
IGFBP3.3	3.113e-07	0.32282	0.657	0.335	0.00399398	7	IGFBP3
GJB2.1	9.58561e-07	-0.356144	0.243	0.517	0.0122983	7	GJB2
CSTA.1	1.25864e-06	-0.425085	0.271	0.534	0.0161483	7	CSTA
MT-CO2.4	2.28222e-06	0.385804	0.986	0.843	0.0292808	7	MT-CO2
CAV1.3	2.44773e-06	-0.60783	0.129	0.402	0.0314044	7	CAV1
PFN1	3.28291e-06	0.424486	0.914	0.616	0.0421197	7	PFN1
IGFBP2	3.37396e-39	0.52387	0.812	0.197	4.32879e-35	8	IGFBP2
NDRG1.5	1.82183e-23	2.00729	1	0.529	2.33741e-19	8	NDRG1
COL7A1	1.07408e-19	0.343598	0.725	0.274	1.37804e-15	8	COL7A1
SLC2A1	2.04631e-14	0.268003	0.855	0.409	2.62541e-10	8	SLC2A1
S100A9.4	6.40951e-13	-1.97313	0.594	0.905	8.2234e-09	8	S100A9
PERP.3	4.24172e-09	-0.800795	0.942	0.97	5.44212e-05	8	PERP
IGFBP3.4	5.33527e-09	1.12948	0.71	0.334	6.84515e-05	8	IGFBP3
HLA-A.1	1.09593e-07	0.257612	0.797	0.452	0.00140608	8	HLA-A
SPRR2A.4	2.06366e-06	-0.419254	0.507	0.736	0.0264768	8	SPRR2A
MT-CO2.5	3.62293e-06	0.392753	0.928	0.845	0.0464822	8	MT-CO2
NBPF14	2.10638e-74	0.322852	0.606	0.053	2.70248e-70	9	NBPF14
NBPF20	8.54465e-56	1.20645	0.379	0.026	1.09628e-51	9	NBPF20
SRGAP2B	0	0.27192	0.722	0.006	0	10	SRGAP2B

## Sheet: P10
	p_val	avg_log2FC	pct.1	pct.2	p_val_adj	cluster	gene
MT-CO3	1.24366e-49	1.14568	1	1	1.49588e-45	0	MT-CO3
COL1A1	1.61563e-27	-1.47691	0.884	0.647	1.94327e-23	0	COL1A1
MT-CYB	1.11555e-26	0.697711	0.943	0.838	1.34178e-22	0	MT-CYB
FLG	3.15385e-20	-1.99503	0.894	0.643	3.79345e-16	0	FLG
HLA-B	8.88888e-20	1.98935	0.959	0.772	1.06915e-15	0	HLA-B
MT-ND4	1.53324e-18	0.328268	0.976	0.933	1.84418e-14	0	MT-ND4
LOR	6.29941e-17	-1.04996	0.754	0.513	7.57693e-13	0	LOR
ANXA1	2.01526e-14	-0.320313	0.267	0.451	2.42395e-10	0	ANXA1
RPS12	9.23493e-13	0.447552	0.994	0.983	1.11078e-08	0	RPS12
PI3	1.08341e-11	-0.334387	0.373	0.535	1.30313e-07	0	PI3
RPL37A	1.31911e-10	0.305867	0.984	0.924	1.58663e-06	0	RPL37A
RPS6	1.9286e-10	0.518236	0.999	0.966	2.31972e-06	0	RPS6
RPLP0	5.23954e-10	0.520208	0.991	0.934	6.30212e-06	0	RPLP0
RPL37	2.14069e-08	0.431134	0.958	0.888	0.000257482	0	RPL37
KRT6A	8.90928e-08	1.90358	1	1	0.00107161	0	KRT6A
CALML5	1.55346e-06	-2.86395	0.942	0.741	0.018685	0	CALML5
KRT6B	5.41062e-32	3.5045	1	0.999	6.5079e-28	1	KRT6B
KRT14	4.78814e-27	1.33205	1	0.989	5.75917e-23	1	KRT14
KRT16	3.23156e-26	1.40477	1	0.995	3.88692e-22	1	KRT16
SFN	6.4725e-25	1.9603	1	0.993	7.78513e-21	1	SFN
KRT6C	5.1803e-22	0.468048	1	0.97	6.23087e-18	1	KRT6C
KRT17	1.65401e-14	0.323311	1	0.946	1.98944e-10	1	KRT17
LOR.1	3.51749e-14	-0.953438	0.438	0.673	4.23084e-10	1	LOR
FLG.1	2.79022e-12	-1.96874	0.662	0.79	3.35607e-08	1	FLG
KRT5.1	3.12441e-10	1.53066	1	0.985	3.75804e-06	1	KRT5
S100A2	1.04239e-09	0.375683	1	0.931	1.25378e-05	1	S100A2
HLA-B.1	1.79281e-08	-1.77203	0.797	0.879	0.000215639	1	HLA-B
RPS12.1	3.46282e-06	-0.46063	0.989	0.988	0.0416508	1	RPS12
COL3A1.1	3.84214e-48	1.73688	0.78	0.254	4.62133e-44	2	COL3A1
COL1A2	8.40554e-34	0.464758	0.896	0.47	1.01102e-29	2	COL1A2
COL1A1.2	3.35768e-26	4.24748	0.939	0.745	4.03862e-22	2	COL1A1
S100A7	2.8171e-24	-3.79463	0.988	1	3.38841e-20	2	S100A7
CALML5.2	1.87615e-23	-2.78955	0.689	0.858	2.25664e-19	2	CALML5
HLA-B.2	9.64467e-20	-0.537688	0.988	0.851	1.16006e-15	2	HLA-B
KRT16.1	3.64522e-19	-1.72174	0.994	0.996	4.38447e-15	2	KRT16
S100A9.1	2.02652e-18	-4.27259	1	1	2.43749e-14	2	S100A9
SSR4	4.63595e-18	0.260441	0.659	0.335	5.57612e-14	2	SSR4
SBSN	1.49418e-17	-1.12671	0.713	0.89	1.7972e-13	2	SBSN
SPRR1B	3.86658e-17	-0.365117	0.872	0.915	4.65073e-13	2	SPRR1B
DMKN	9.91021e-17	-0.411762	0.878	0.953	1.192e-12	2	DMKN
HLA-C	2.55931e-16	0.314057	0.945	0.733	3.07834e-12	2	HLA-C
S100A8.1	4.90098e-16	-2.9675	1	1	5.8949e-12	2	S100A8
KRT1.1	1.23579e-15	-12.1774	0.994	0.989	1.48641e-11	2	KRT1
KRT10.1	1.72163e-15	-7.70961	1	0.994	2.07077e-11	2	KRT10
SPINK5	2.51376e-15	-0.383884	0.402	0.655	3.02355e-11	2	SPINK5
S100A7A	3.8024e-15	-0.325733	0.591	0.864	4.57353e-11	2	S100A7A
KRT6A.1	4.73546e-13	-3.27473	1	1	5.69582e-09	2	KRT6A
KRTDAP	1.04872e-12	-0.486189	0.823	0.928	1.2614e-08	2	KRTDAP
S100A14	6.63358e-12	-0.269729	0.634	0.821	7.97887e-08	2	S100A14
FLG.2	1.16749e-10	-1.90887	0.744	0.771	1.40425e-06	2	FLG
KRT14.1	1.10154e-08	-1.36745	0.994	0.99	0.000132494	2	KRT14
MT-CO1	1.12451e-08	-0.28503	0.963	0.991	0.000135256	2	MT-CO1
SFN.1	1.1557e-08	-1.12785	0.982	0.995	0.000139008	2	SFN
LOR.2	3.57653e-06	-0.899197	0.506	0.647	0.0430186	2	LOR
SPRR1B.1	4.34792e-51	-0.507241	0.292	0.96	5.22968e-47	3	SPRR1B
SBSN.1	6.46806e-47	-1.42046	0.258	0.921	7.77978e-43	3	SBSN
FLG.3	3.29956e-46	-2.17927	0.1	0.821	3.96871e-42	3	FLG
CSTA	3.6425e-46	-0.33594	0.125	0.869	4.3812e-42	3	CSTA
CALML5.3	2.07438e-42	-2.92969	0.258	0.887	2.49507e-38	3	CALML5
KRTDAP.1	4.16585e-40	-0.69785	0.375	0.961	5.01068e-36	3	KRTDAP
DMKN.1	2.29657e-36	-0.580215	0.617	0.971	2.76232e-32	3	DMKN
GJB2	7.62045e-33	-0.390911	0.575	0.98	9.16588e-29	3	GJB2
KRT10.2	1.87579e-32	-8.63318	0.967	0.997	2.2562e-28	3	KRT10
KRT17.2	1.1784e-30	-0.94964	0.742	0.973	1.41738e-26	3	KRT17
KRT6C.2	2.97057e-30	-0.518721	0.767	0.992	3.57301e-26	3	KRT6C
SPINK5.1	3.30256e-29	-0.42032	0.1	0.672	3.97232e-25	3	SPINK5
COL1A1.3	4.95276e-28	-2.94972	0.267	0.805	5.95718e-24	3	COL1A1
S100A7.1	4.51302e-23	-4.27375	1	0.999	5.42826e-19	3	S100A7
LOR.3	9.45062e-23	-0.991059	0.2	0.667	1.13672e-18	3	LOR
KRT1.2	4.87706e-22	-30.0585	0.9	0.997	5.86612e-18	3	KRT1
KRT6B.2	1.20341e-21	-6.57733	0.983	1	1.44746e-17	3	KRT6B
PI3.1	2.36092e-20	-0.451857	0.033	0.488	2.83971e-16	3	PI3
CNFN	3.86299e-20	-0.297388	0.108	0.546	4.64641e-16	3	CNFN
KRT16.2	1.18409e-18	-2.89567	0.95	0.999	1.42422e-14	3	KRT16
SLPI	1.17284e-16	-0.352133	0.108	0.492	1.41069e-12	3	SLPI
DSP	1.73023e-16	-0.273167	0.65	0.849	2.08112e-12	3	DSP
S100A7A.1	4.1012e-13	-0.328761	0.55	0.86	4.93293e-09	3	S100A7A
S100A14.1	6.09625e-13	-0.356049	0.708	0.81	7.33257e-09	3	S100A14
SERPINB3	7.17206e-11	-0.25182	0.6	0.782	8.62656e-07	3	SERPINB3
EEF1A1	2.10404e-09	0.274622	1	0.993	2.53074e-05	3	EEF1A1
RPS12.3	9.74808e-07	0.254042	1	0.987	0.011725	3	RPS12
SFN.2	1.22004e-06	-1.8327	0.983	0.995	0.0146747	3	SFN
S100A8.2	1.52406e-06	-2.18617	1	1	0.0183314	3	S100A8
KRT2	4.13995e-52	0.359388	0.629	0.118	4.97954e-48	4	KRT2
S100A2.1	1.07115e-48	-0.80688	0.324	0.986	1.28838e-44	4	S100A2
COL1A1.4	6.30651e-45	-3.30838	0.01	0.817	7.58547e-41	4	COL1A1
SLURP1	1.05071e-37	0.338343	0.724	0.223	1.26379e-33	4	SLURP1
TMEM45A	1.69043e-37	0.739213	1	0.6	2.03325e-33	4	TMEM45A
HLA-B.3	2.5785e-35	-1.8607	0.257	0.907	3.10142e-31	4	HLA-B
HLA-C.1	3.87476e-35	-0.292284	0.133	0.797	4.66056e-31	4	HLA-C
S100A7A.2	2.39658e-32	1.48338	1	0.826	2.8826e-28	4	S100A7A
KRT5.2	4.56404e-32	-3.31291	0.81	1	5.48963e-28	4	KRT5
RACK1	7.59635e-31	-0.263898	0.476	0.913	9.1369e-27	4	RACK1
KRTDAP.2	1.02107e-28	0.980152	1	0.912	1.22814e-24	4	KRTDAP
CSTA.1	1.12234e-28	0.703684	1	0.801	1.34995e-24	4	CSTA
SBSN.2	4.12403e-27	1.20524	1	0.863	4.96038e-23	4	SBSN
RPL39	1.64366e-26	-0.291367	0.648	0.962	1.97699e-22	4	RPL39
KRT1.3	5.50336e-26	7.24978	1	0.989	6.61944e-22	4	KRT1
ENO1	9.79525e-26	-0.250743	0.438	0.927	1.17817e-21	4	ENO1
KRT10.3	4.35452e-24	-0.543461	1	0.994	5.23762e-20	4	KRT10
RPL34	2.38015e-23	-0.348145	0.752	0.961	2.86284e-19	4	RPL34
KLK7	8.72213e-23	0.362838	0.962	0.606	1.0491e-18	4	KLK7
COL1A2.1	1.18172e-22	-0.259075	0.019	0.547	1.42137e-18	4	COL1A2
RPL32	2.10553e-21	-0.349292	0.743	0.977	2.53253e-17	4	RPL32
KRT14.3	1.36731e-20	-1.50726	0.876	0.999	1.6446e-16	4	KRT14
CALML5.4	1.79816e-20	5.25478	0.943	0.833	2.16282e-16	4	CALML5
DMKN.2	1.9928e-20	0.962619	1	0.941	2.39694e-16	4	DMKN
RPL13.1	2.09733e-19	-0.510059	0.886	0.998	2.52266e-15	4	RPL13
SERPINB3.1	4.34344e-19	0.376773	0.981	0.754	5.22428e-15	4	SERPINB3
SPRR2E	1.08598e-18	0.272803	0.638	0.273	1.30621e-14	4	SPRR2E
MT-CO3.3	7.85208e-15	-1.33704	1	1	9.44448e-11	4	MT-CO3
ACTB.1	3.74318e-14	-0.798921	0.943	0.994	4.5023e-10	4	ACTB
RPS6.1	2.9659e-13	-0.70698	0.886	0.989	3.56739e-09	4	RPS6
FABP5	4.33185e-13	0.758377	0.99	0.922	5.21035e-09	4	FABP5
SPRR1B.2	6.47788e-13	0.846189	1	0.905	7.79159e-09	4	SPRR1B
RPL28	1.83433e-11	-0.26291	0.867	0.986	2.20634e-07	4	RPL28
COL3A1.3	2.21156e-11	-0.455245	0.01	0.328	2.66006e-07	4	COL3A1
TPT1	6.65849e-10	0.262765	1	0.994	8.00883e-06	4	TPT1
RPL37.1	2.64334e-08	-0.463464	0.695	0.938	0.00031794	4	RPL37
LGALS7	4.01535e-08	0.42002	1	0.989	0.000482966	4	LGALS7
LOR.4	4.16967e-07	2.21436	0.686	0.629	0.00501528	4	LOR
LGALS7B	4.69397e-07	0.385816	0.99	0.989	0.00564591	4	LGALS7B
GJB2.1	5.1123e-07	0.280914	1	0.947	0.00614908	4	GJB2
S100A7.2	7.70208e-07	2.014	1	0.999	0.00926406	4	S100A7
HRNR	6.92888e-50	0.297747	0.742	0.146	8.33406e-46	5	HRNR
AZGP1	2.25427e-42	0.490493	0.697	0.151	2.71144e-38	5	AZGP1
FLG.4	7.68187e-34	4.73517	0.978	0.756	9.23975e-30	5	FLG
CALML5.5	2.11532e-33	0.644149	1	0.831	2.54431e-29	5	CALML5
LCE3D	1.52455e-30	0.831267	0.753	0.257	1.83373e-26	5	LCE3D
SBSN.3	1.08117e-29	1.7058	1	0.864	1.30043e-25	5	SBSN
LCE3E	7.05705e-26	0.252444	0.539	0.14	8.48822e-22	5	LCE3E
CNFN.1	1.3569e-25	0.637671	0.944	0.489	1.63208e-21	5	CNFN
CRCT1	2.00508e-24	0.368669	0.551	0.15	2.4117e-20	5	CRCT1
FLG2	4.17879e-23	0.298995	0.775	0.31	5.02625e-19	5	FLG2
SPINK5.2	2.12419e-21	0.581781	0.989	0.608	2.55498e-17	5	SPINK5
KLK7.1	2.59335e-21	0.329947	0.944	0.61	3.11928e-17	5	KLK7
DMKN.3	6.22306e-21	0.893458	1	0.942	7.4851e-17	5	DMKN
KRT10.4	2.33161e-18	0.483081	1	0.994	2.80446e-14	5	KRT10
PI3.2	9.63464e-18	0.277062	0.843	0.432	1.15885e-13	5	PI3
S100A7.3	4.09789e-17	-0.445536	1	0.999	4.92894e-13	5	S100A7
CSTA.2	9.96361e-17	0.308466	1	0.803	1.19842e-12	5	CSTA
LOR.5	1.4421e-13	2.29654	0.91	0.616	1.73456e-09	5	LOR
KRTDAP.3	3.50036e-12	0.774785	0.989	0.913	4.21023e-08	5	KRTDAP
HLA-B.4	1.98184e-11	-1.75846	0.697	0.874	2.38376e-07	5	HLA-B
DEFB103B	2.51516e-11	0.332026	0.303	0.086	3.02523e-07	5	DEFB103B
ACTB.2	1.01606e-10	-0.686979	0.933	0.994	1.22211e-06	5	ACTB
MT-CO3.4	1.05155e-09	-0.995547	1	1	1.26481e-05	5	MT-CO3
DEFB103A	4.11531e-09	0.3355	0.281	0.088	4.94989e-05	5	DEFB103A
SPRR1B.3	8.17343e-08	0.495685	1	0.906	0.0009831	5	SPRR1B
S100A2.2	1.19025e-07	-0.543385	0.921	0.945	0.00143163	5	S100A2
EEF1A1.1	2.61118e-07	-0.27985	0.989	0.993	0.00314073	5	EEF1A1
MT-CYB.4	2.00122e-06	-0.534082	0.787	0.896	0.0240707	5	MT-CYB
DEFB4B	4.92048e-132	0.478963	0.817	0.036	5.91835e-128	6	DEFB4B
DEFB4A	9.39347e-126	0.412727	0.767	0.033	1.12985e-121	6	DEFB4A
RHCG	1.11774e-50	0.980662	0.717	0.099	1.34441e-46	6	RHCG
PI3.3	5.4071e-40	2.05745	0.983	0.434	6.50365e-36	6	PI3
DEFB103B.1	8.33754e-37	0.364778	0.567	0.08	1.00284e-32	6	DEFB103B
SPRR2A	4.97351e-34	0.926493	0.917	0.335	5.98214e-30	6	SPRR2A
SPRR2D	2.97253e-33	0.41265	0.767	0.189	3.57535e-29	6	SPRR2D
SPRR3	4.38181e-30	0.580258	0.5	0.082	5.27044e-26	6	SPRR3
DEFB103A.1	1.39676e-29	0.39783	0.517	0.082	1.68003e-25	6	DEFB103A
CNFN.2	1.87489e-24	0.756342	0.95	0.497	2.25511e-20	6	CNFN
SLPI.1	2.64467e-24	1.47081	0.9	0.447	3.18101e-20	6	SLPI
ANXA1.2	4.08319e-23	1.68962	0.867	0.34	4.91126e-19	6	ANXA1
SPINK5.3	8.25878e-17	1.09709	0.933	0.618	9.93366e-13	6	SPINK5
IL1RN	1.54189e-16	0.302553	0.517	0.159	1.85459e-12	6	IL1RN
S100A7.4	8.29766e-10	-0.629538	1	0.999	9.98042e-06	6	S100A7
SPRR1B.4	3.81924e-09	0.535819	1	0.907	4.59379e-05	6	SPRR1B
MT-CO2.1	1.26032e-06	-3.15351	1	0.999	0.0151591	6	MT-CO2
